# Supplementary material for: Development of a nomogram for prognostic prediction of lower‐grade glioma based on alternative splicing signatures
Source: Cancer Med. 2020 Oct 13;9(24):9266–81. doi: 10.1002/cam4.3530 (PMC7774734; doi:10.1002/cam4.3530)
Supplement: Supplementary file 5 — Table S2 [file CAM4-9-9266-s005.xlsx]

## Sheet: Supplementary Table 1
Supplementary Table 2. Multivariate cox regression analysis of PSI values of AS events in LGG patients
AS event types	ID	β	HR	95%CI (lower)	95%CI (upper)	P value
Integrated AS signature	LIN7B|50889|ES	-12.7435	2.92115e-06	1.28075e-09	0.00666257	0.00123701
	TMEM110|65288|ES	4.2933	73.2076	2.95578	1813.17	0.00874707
	RPS6KA2|78423|AP	-2.34528	0.0958203	0.0296011	0.310175	9.10881e-05
	ACOX3|68767|ES	-4.41906	0.0120455	0.00123783	0.117217	0.000140913
	HES2|400|AT	2.32506	10.2273	0.820609	127.464	0.0708617
	ENOSF1|44462|AT	-3.06311	0.046742	0.00780268	0.280008	0.000797588
	MEF2A|32718|ES	-15.5833	1.70709e-07	1.68804e-10	0.000172635	1.01318e-05
	ANKS3|33825|ES	-2.41422	0.0894374	0.016811	0.475822	0.00464245
	LIMK2|61833|AP	1.8514	6.36876	2.66769	15.2046	3.04613e-05
AA signature	GCH1|27603|AA	-4.03343	0.0177135	0.000488134	0.642792	0.0277262
	SSH3|17161|AA	-3.70135	0.0246902	0.00268531	0.227016	0.00107608
	CERS2|7529|AA	-16.8923	4.6108e-08	1.73494e-16	12.2537	0.0878634
	CEP70|67009|AA	-4.25428	0.0142033	0.000322103	0.626306	0.0276529
	TAF1D|18319|AA	-2.15453	0.115957	0.0137148	0.980409	0.0479141
	ZNF467|82205|AA	-2.86346	0.0570711	0.010352	0.314637	0.00101058
	CHTF18|33023|AA	-8.09479	0.000305126	2.22916e-07	0.417655	0.0280259
	PTPN5|14682|AA	-5.84834	0.00288469	7.5177e-05	0.110691	0.00167385
	ELMO2|59678|AA	10.5691	38913.5	1.35203	1.11999e+09	0.0436394
	ZNHIT3|40472|AA	18.5164	1.10048e+08	0.00725939	1.66827e+18	0.121586
	SPAG5|39931|AA	-3.54109	0.0289816	0.000642963	1.30635	0.0683899
	PRPF40B|21600|AA	-3.83873	0.021521	0.00121193	0.38216	0.00891453
	ZNF142|57512|AA	1.64648	5.18866	1.27792	21.0672	0.0212799
	SCYL1|16859|AA	6.96031	1053.96	0.26183	4.24258e+06	0.100272
	ATXN2L|35861|AA	5.82573	338.908	14.8077	7756.71	0.000264997
AD signature	TOR2A|87657|AD	-2.35643	0.0947576	0.0251754	0.356658	0.000493088
	SNAPC5|31271|AD	2.05815	7.83145	2.12016	28.9279	0.00202061
	TMPRSS5|18791|AD	1.39851	4.04918	1.36699	11.9942	0.0115962
	WDR83|47823|AD	-3.63757	0.0263163	0.00185639	0.373061	0.00717091
	NABP1|56616|AD	-7.22162	0.000730615	2.89003e-06	0.184704	0.0105184
	THBS3|8037|AD	-1.14156	0.31932	0.0794488	1.28341	0.107747
	ZDHHC4|78748|AD	1.74657	5.73489	1.64102	20.0417	0.00622218
	ZKSCAN8|75716|AD	-2.534	0.0793408	0.00424966	1.48129	0.0897237
	TMEM251|29025|AD	3.20349	24.6184	1.80793	335.227	0.0161975
	KCNQ3|85179|AD	4.5818	97.6898	0.742867	12846.6	0.0656861
	TSNAXIP1|37122|AD	1.05575	2.87414	0.694739	11.8903	0.14505
	STYXL1|80157|AD	3.66671	39.1229	2.62336	583.452	0.00782592
	PLOD2|67139|AD	-3.40418	0.0332342	0.000565472	1.95325	0.101453
	RPL21|25524|AD	-2.02141	0.132468	0.0173756	1.00991	0.0511226
	TDRKH|7670|AD	-1.93786	0.144012	0.0302525	0.685542	0.0149243
AP signature	RPS6KA2|78423|AP	-2.15655	0.115723	0.0332463	0.402808	0.00070187
	NCOA6|59034|AP	1.70601	5.50697	1.30495	23.2397	0.0202181
	LIMK2|61833|AP	1.61225	5.01406	2.11346	11.8955	0.000254499
	CSGALNACT1|82873|AP	-1.06658	0.344184	0.150391	0.787701	0.0115737
	NRG1|83311|AP	4.44065	84.8304	12.6573	568.54	4.76267e-06
	CKAP2|25998|AP	3.89256	49.0364	3.77273	637.356	0.0029332
	DRAP1|16951|AP	-9.89703	5.03241e-05	1.54916e-07	0.0163477	0.000796309
AT signature	HES2|400|AT	3.99666	54.416	4.22294	701.194	0.00218019
	RTKN2|11869|AT	1.61519	5.02886	1.06954	23.6451	0.0408463
	ENOSF1|44462|AT	-1.98516	0.137359	0.0242802	0.777068	0.024753
	ARMC4|11084|AT	-5.66547	0.00346351	0.000162918	0.0736316	0.000280573
	PARVG|62614|AT	-5.35442	0.00472723	0.000107421	0.208028	0.00555194
	CP|67213|AT	-2.5803	0.0757513	0.0134057	0.428047	0.00349705
	OBSL1|57729|AT	-3.04862	0.0474244	0.00645535	0.348405	0.00273332
	UBE3B|24306|AT	-8.60269	0.000183611	7.29609e-08	0.462067	0.0313028
ES signature	LIN7B|50889|ES	-14.5128	4.97914e-07	1.85188e-10	0.00133874	0.000315728
	TMEM110|65288|ES	3.65739	38.7599	1.59833	939.936	0.0245609
	ACOX3|68767|ES	-2.94793	0.0524483	0.00582587	0.472175	0.00855737
	MEF2A|32718|ES	-13.7433	1.07493e-06	9.13279e-10	0.0012652	0.000139221
	ANKS3|33825|ES	-1.92927	0.145254	0.0252137	0.836801	0.0308204
	KIDINS220|52602|ES	-0.868745	0.419478	0.147483	1.1931	0.10333
	ATP2B4|9451|ES	-10.2857	3.41169e-05	2.92502e-09	0.397934	0.031332
	ARL13B|65684|ES	-2.02643	0.131805	0.0297893	0.583185	0.00757055
	SPIRE2|38154|ES	-5.09864	0.00610504	2.57105e-05	1.44966	0.0677131
	ARHGEF10|82562|ES	-2.94102	0.052812	0.00298782	0.933492	0.0447573
	CBWD5|86507|ES	-3.01308	0.0491401	0.00879214	0.274649	0.000599556
	CYFIP2|74346|ES	-14.5052	5.01745e-07	1.01214e-10	0.00248727	0.000833936
	TMEM167A|72697|ES	10.695	44135.7	4.71666	4.12995e+08	0.0218805
ME signature	ACSL6|101445|ME	1.46207	4.3149	0.740263	25.151	0.104039
	KLHL2|71038|ME	-1.23691	0.29028	0.0993444	0.848183	0.0237628
	SLMAP|116020|ME	1.41277	4.10733	0.848178	19.8899	0.0791963
	C14orf2|29528|ME	0.927072	2.5271	0.892942	7.15189	0.0807018
	SCN2A|55802|ME	1.19896	3.31666	1.00561	10.9388	0.0489353
	FAM221A|102031|ME	-3.97486	0.0187819	0.0011378	0.310038	0.00545968
	WASF3|93403|ME	1.01673	2.76415	0.738716	10.343	0.131004
RI signature	SLC25A26|65544|RI	-20.4178	1.35728e-09	4.38498e-16	0.00420117	0.00741467
	BAZ1B|79947|RI	-8.98227	0.000125617	4.3133e-08	0.365837	0.027311
	CARKD|26256|RI	2.59272	13.366	1.32336	134.998	0.0279903
	DUSP28|58266|RI	1.94322	6.98121	1.23408	39.4927	0.0279596
	UQCRB|84609|RI	-4.44621	0.0117229	0.000807877	0.170108	0.00112257
	CLEC7A|20313|RI	-13.5219	1.34124e-06	7.97412e-11	0.0225596	0.00645553
	APBB3|73683|RI	-5.29215	0.00503092	8.42879e-05	0.300282	0.0111937
	INADL|3240|RI	-4.11379	0.0163456	8.20298e-05	3.25711	0.127798
	ISCU|24226|RI	-4.40411	0.012227	0.000641974	0.232873	0.0033984
	VPS28|85605|RI	-1.97869	0.13825	0.0409221	0.467057	0.00144433
	NMRK1|86624|RI	4.31915	75.1246	1.36884	4123	0.0345492
	SALL2|26603|RI	22.3667	5.17276e+09	375.685	7.12231e+16	0.00765603
