# Supplementary material for: Development of a nomogram for prognostic prediction of lower‐grade glioma based on alternative splicing signatures
Source: Cancer Med. 2020 Oct 13;9(24):9266–81. doi: 10.1002/cam4.3530 (PMC7774734; doi:10.1002/cam4.3530)
Supplement: Supplementary file 6 — Table S3 [file CAM4-9-9266-s006.xlsx]

## Sheet: Supplementary Table 2
Supplementary Table 3. Correlation analysis between expression of splicing factors and PSI values of AS events.
SF	AS	correlation coefficient	P value	Regulation
LUC7L	VSTM4-11499-AT	0.607269	1.62686e-52	postive
LUC7L	VSTM4-11498-AT	-0.607279	1.61847e-52	negative
LUC7L	TMEM107-39110-RI	0.607505	1.44944e-52	postive
PTBP1	UNG-24277-AP	0.616562	1.61087e-54	postive
PTBP1	UNG-24278-AP	-0.616555	1.61611e-54	negative
PTBP1	MCM7-80880-AP	-0.658049	2.40593e-64	negative
PTBP1	MCM7-80881-AP	0.658047	2.40888e-64	postive
MATR3	ASRGL1-16339-AT	-0.638591	1.50696e-59	negative
AQR	ZNF724P-48814-AT	-0.62707	7.21923e-57	negative
AQR	SEPT10-54903-AT	-0.605534	3.78686e-52	negative
AQR	SEPT10-54905-AT	0.605535	3.78469e-52	postive
AQR	ZNF724P-48813-AT	0.627066	7.23663e-57	postive
AQR	VPS13A-86649-AT	-0.627074	7.20383e-57	negative
SKIV2L2	NDUFB9-85103-AT	-0.64357	9.63476e-61	negative
ZFR	SEPT10-54903-AT	-0.618947	4.80604e-55	negative
ZFR	SEPT10-54905-AT	0.618946	4.80735e-55	postive
ZFR	GTF2H1-14599-AP	0.626824	8.2138e-57	postive
ZFR	CELF6-31534-AT	0.614653	4.20924e-54	postive
ZFR	CELF6-31533-AT	-0.614653	4.20995e-54	negative
ZFR	VPS13A-86649-AT	-0.63073	1.0453e-57	negative
YBX1	SSBP3-3144-ES	0.66367	8.47848e-66	postive
ELAVL1	ZNF724P-48814-AT	-0.642729	1.53792e-60	negative
ELAVL1	ZNF724P-48813-AT	0.64273	1.53762e-60	postive
ELAVL1	FAM72A-9575-AP	-0.610659	3.07479e-53	negative
ELAVL1	FAM72A-9576-AP	0.610658	3.07647e-53	postive
DHX8	ZNF724P-48814-AT	-0.683217	4.17295e-71	negative
DHX8	ZNF724P-48813-AT	0.683214	4.17925e-71	postive
DHX8	VPS13A-86649-AT	-0.612903	1.00969e-53	negative
DHX8	NDUFB9-85103-AT	-0.613829	6.36024e-54	negative
GEMIN5	VPS13A-86649-AT	-0.6062	2.73973e-52	negative
TNPO1	DENND1B-9304-AT	-0.616919	1.3449e-54	negative
TNPO1	DENND1B-9305-AT	0.61692	1.34429e-54	postive
DDX18	ZNF724P-48814-AT	-0.623369	4.96462e-56	negative
DDX18	ZNF724P-48813-AT	0.623366	4.97329e-56	postive
DDX18	NDUFB9-85103-AT	-0.617419	1.04428e-54	negative
CDC5L	ZNF724P-48814-AT	-0.628227	3.9293e-57	negative
CDC5L	ZNF724P-48813-AT	0.628225	3.93487e-57	postive
CRNKL1	ZNF724P-48814-AT	-0.608168	1.04773e-52	negative
CRNKL1	ZNF724P-48813-AT	0.608165	1.0496e-52	postive
CELF4	PAIP1-71958-AP	0.720988	1.21662e-82	postive
CELF4	PAIP1-71959-AP	-0.720987	1.21767e-82	negative
MYEF2	NDUFB9-85103-AT	-0.605363	4.11314e-52	negative
EIF3A	SEPT10-54903-AT	-0.620038	2.7543e-55	negative
EIF3A	SEPT10-54905-AT	0.620038	2.75368e-55	postive
DHX15	PAPOLA-29203-AT	0.608998	6.97246e-53	postive
DHX15	CYP46A1-29230-AT	0.637691	2.46257e-59	postive
DHX15	PAPOLA-29208-RI	-0.619802	3.10697e-55	negative
DHX15	CUX1-81070-AT	0.613842	6.31781e-54	postive
DHX15	CYP46A1-29229-AT	-0.637697	2.45525e-59	negative
DHX15	CUX1-81071-AT	-0.613849	6.29714e-54	negative
DHX15	FAM72A-9575-AP	-0.630077	1.47864e-57	negative
DHX15	FAM72A-9576-AP	0.630076	1.47945e-57	postive
DHX15	PAPOLA-29202-AT	-0.604145	7.41905e-52	negative
CPSF6	NDUFB9-85103-AT	-0.603783	8.83341e-52	negative
PRPF4B	NDUFB9-85103-AT	-0.63638	5.02725e-59	negative
SF3B1	NDUFB9-85103-AT	-0.617435	1.03586e-54	negative
TIA1	ASRGL1-16339-AT	-0.655557	1.03642e-63	negative
DNAJC6	PAIP1-71958-AP	0.652768	5.22697e-63	postive
DNAJC6	PAIP1-71959-AP	-0.652767	5.22897e-63	negative
DDX39A	UNG-24277-AP	0.642231	2.02782e-60	postive
DDX39A	UNG-24278-AP	-0.642227	2.03316e-60	negative
ZC3H13	SEPT10-54903-AT	-0.67155	6.87867e-68	negative
ZC3H13	SEPT10-54905-AT	0.671551	6.87583e-68	postive
ZC3H13	CELF6-31534-AT	0.606198	2.74144e-52	postive
ZC3H13	CELF6-31533-AT	-0.606197	2.74263e-52	negative
ZC3H13	VPS13A-86649-AT	-0.645973	2.50845e-61	negative
ZC3H13	NDUFB9-85103-AT	-0.603179	1.18227e-51	negative
SNRPB	UNG-24277-AP	0.631027	8.92296e-58	postive
SNRPB	UNG-24278-AP	-0.631021	8.95542e-58	negative
SYNCRIP	ZNF724P-48814-AT	-0.663311	1.05195e-65	negative
SYNCRIP	ZNF724P-48813-AT	0.663305	1.05559e-65	postive
DHX9	ZNF724P-48814-AT	-0.661476	3.15633e-65	negative
DHX9	ZNF724P-48813-AT	0.661474	3.15917e-65	postive
DHX9	NDUFB9-85103-AT	-0.611093	2.48153e-53	negative
INTS7	H2AFY-96931-ME	0.613615	7.07828e-54	postive
INTS7	ZNF724P-48814-AT	-0.619443	3.73325e-55	negative
INTS7	ZNF724P-48813-AT	0.619438	3.74159e-55	postive
INTS7	PPP2R5C-29313-AP	-0.611671	1.8632e-53	negative
INTS7	PPP2R5C-29314-AP	0.611668	1.86594e-53	postive
SDE2	TRIM37-42723-AT	-0.605944	3.10309e-52	negative
SDE2	VPS13A-86649-AT	-0.60742	1.51109e-52	negative
SDE2	NDUFB9-85103-AT	-0.651165	1.31436e-62	negative
SDE2	TRIM37-42721-AT	0.605262	4.3212e-52	postive
HNRNPLL	ZNF724P-48814-AT	-0.659947	7.83645e-65	negative
HNRNPLL	ZNF724P-48813-AT	0.659942	7.85896e-65	postive
SNRNP200	ZNF724P-48814-AT	-0.60913	6.53568e-53	negative
SNRNP200	SEPT10-54903-AT	-0.612187	1.44199e-53	negative
SNRNP200	SEPT10-54905-AT	0.612187	1.44163e-53	postive
SNRNP200	ZNF724P-48813-AT	0.609123	6.55729e-53	postive
SNRNP200	NDUFB9-85103-AT	-0.611814	1.73529e-53	negative
DDX46	NDUFB9-85103-AT	-0.66853	4.42948e-67	negative
RBMX	NDUFB9-85103-AT	-0.613549	7.31279e-54	negative
SREK1	CYP46A1-29230-AT	0.647179	1.27125e-61	postive
SREK1	CYP46A1-29229-AT	-0.647177	1.27208e-61	negative
PAXBP1	CYP46A1-29230-AT	0.62904	2.55934e-57	postive
PAXBP1	CYP46A1-29229-AT	-0.62904	2.55935e-57	negative
PAXBP1	PPHLN1-21213-AT	0.602085	1.99974e-51	postive
PAXBP1	ASRGL1-16339-AT	-0.695104	1.52651e-74	negative
CELF3	FHL1-90190-ES	0.611998	1.58348e-53	postive
CELF5	FHL1-90190-ES	0.60517	4.51708e-52	postive
DHX57	ZNF724P-48814-AT	-0.641012	3.98251e-60	negative
DHX57	ZNF724P-48813-AT	0.641005	3.99733e-60	postive
CWC22	NDUFB9-85103-AT	-0.617076	1.24203e-54	negative
DDX21	NDUFB9-85103-AT	-0.622785	6.71597e-56	negative
NUDT21	ZNF724P-48814-AT	-0.631157	8.3276e-58	negative
NUDT21	ZNF724P-48813-AT	0.631152	8.35286e-58	postive
CDK12	CYP46A1-29230-AT	0.604472	6.33467e-52	postive
CDK12	CUX1-81070-AT	0.609415	5.68146e-53	postive
CDK12	ZNF724P-48814-AT	-0.612528	1.21666e-53	negative
CDK12	SEPT10-54903-AT	-0.639178	1.09216e-59	negative
CDK12	SEPT10-54905-AT	0.639178	1.09207e-59	postive
CDK12	TRIM37-42723-AT	-0.61034	3.60071e-53	negative
CDK12	CYP46A1-29229-AT	-0.604476	6.32106e-52	negative
CDK12	CUX1-81071-AT	-0.609413	5.68454e-53	negative
CDK12	ZNF724P-48813-AT	0.612525	1.21863e-53	postive
CDK12	CKLF-CMTM1-36737-AT	0.644058	7.3371e-61	postive
CDK12	CKLF-CMTM1-36738-AT	-0.639296	1.02359e-59	negative
CDK12	CELF6-31534-AT	0.620501	2.1732e-55	postive
CDK12	CELF6-31533-AT	-0.6205	2.17436e-55	negative
CDK12	VPS13A-86649-AT	-0.673636	1.87546e-68	negative
CDK12	TRMT13-3866-AT	0.603731	9.05893e-52	postive
CDK12	TUBB6-44667-AT	0.605264	4.31539e-52	postive
CDK12	ZNF169-86927-AT	0.634502	1.38832e-58	postive
CDK12	NDUFB9-85103-AT	-0.723045	2.52501e-83	negative
CDK12	DENND1B-9304-AT	-0.633004	3.1044e-58	negative
CDK12	DENND1B-9305-AT	0.633005	3.10257e-58	postive
CDK12	TRMT13-3868-AT	-0.603737	9.03244e-52	negative
CDK12	TRIM37-42721-AT	0.610617	3.13929e-53	postive
SRRM2	AIG1-77971-AT	0.628533	3.34529e-57	postive
SRRM2	NDUFB9-85103-AT	-0.600651	3.96927e-51	negative
SRRM2	ASRGL1-16339-AT	-0.615994	2.14472e-54	negative
HNRNPH1	CYP46A1-29230-AT	0.607088	1.77669e-52	postive
HNRNPH1	CYP46A1-29229-AT	-0.607086	1.77899e-52	negative
HNRNPH1	PPHLN1-21213-AT	0.61052	3.29383e-53	postive
HNRNPH1	ASRGL1-16339-AT	-0.622698	7.02328e-56	negative
ZNF131	NDUFB9-85103-AT	-0.616664	1.53021e-54	negative
PRPF8	ZNF724P-48814-AT	-0.617059	1.25295e-54	negative
PRPF8	SEPT10-54903-AT	-0.658615	1.72342e-64	negative
PRPF8	SEPT10-54905-AT	0.658615	1.72382e-64	postive
PRPF8	TRIM37-42723-AT	-0.608085	1.09112e-52	negative
PRPF8	ZNF724P-48813-AT	0.617059	1.25313e-54	postive
PRPF8	VPS13A-86649-AT	-0.640845	4.36523e-60	negative
PRPF8	NDUFB9-85103-AT	-0.658059	2.39127e-64	negative
PRPF8	TRIM37-42721-AT	0.607241	1.64916e-52	postive
DHX36	ZNF724P-48814-AT	-0.623592	4.42265e-56	negative
DHX36	TRIM37-42723-AT	-0.60028	4.73869e-51	negative
DHX36	ZNF724P-48813-AT	0.623589	4.42976e-56	postive
DHX36	VPS13A-86649-AT	-0.618827	5.10845e-55	negative
DHX36	NDUFB9-85103-AT	-0.675631	5.35948e-69	negative
ALYREF	UNG-24277-AP	0.61567	2.52473e-54	postive
ALYREF	UNG-24278-AP	-0.615667	2.52914e-54	negative
RNPC3	AIG1-77971-AT	0.629146	2.42052e-57	postive
RNPC3	ASRGL1-16339-AT	-0.62021	2.52179e-55	negative
GPATCH8	SEPT10-54903-AT	-0.664659	4.67172e-66	negative
GPATCH8	SEPT10-54905-AT	0.664661	4.66623e-66	postive
GPATCH8	CKLF-CMTM1-36737-AT	0.615032	3.47944e-54	postive
GPATCH8	CKLF-CMTM1-36738-AT	-0.613654	6.93963e-54	negative
GPATCH8	VPS13A-86649-AT	-0.63835	1.71867e-59	negative
GPATCH8	TRMT13-3866-AT	0.627592	5.48861e-57	postive
GPATCH8	NDUFB9-85103-AT	-0.692763	7.47862e-74	negative
GPATCH8	TRMT13-3868-AT	-0.627598	5.47062e-57	negative
SF3B3	ZNF724P-48814-AT	-0.623188	5.45221e-56	negative
SF3B3	ZNF724P-48813-AT	0.623185	5.46037e-56	postive
PRPF40A	ZNF724P-48814-AT	-0.62064	2.02371e-55	negative
PRPF40A	ZNF724P-48813-AT	0.620634	2.03002e-55	postive
PRPF40A	NDUFB9-85103-AT	-0.633791	2.03545e-58	negative
HNRNPAB	UNG-24277-AP	0.61189	1.67136e-53	postive
HNRNPAB	UNG-24278-AP	-0.611889	1.67193e-53	negative
DDX39B	AIG1-77971-AT	0.60436	6.68741e-52	postive
DDX39B	DHRS4-26778-AT	-0.60029	4.71541e-51	negative
DDX39B	NDRG2-26509-AD	0.652311	6.80167e-63	postive
DDX39B	MPI-31776-AT	0.602165	1.92456e-51	postive
DDX39B	ASRGL1-16339-AT	-0.743309	2.12e-90	negative
